# Supplementary material for: Mutational signatures and heterogeneous host response revealed via large-scale characterization of SARS-CoV-2 genomic diversity
Source: iScience. 2021 Jan 28;24(2):102116. doi: 10.1016/j.isci.2021.102116 (PMC7842190; doi:10.1016/j.isci.2021.102116)
Supplement: Data S2. Result of the Kolmogorov-Smirnov (KS) test on clonal variant distributions among all signature-based clusters, Related to Figure 4 [file mmc3.xlsx]

## Sheet: Kolmogorov-Smirnov test pvalues
# of clonal SNVs
	SC#1	SC#2	SC#3	SC#4
SC#1	1	0.455811	0.277506	0.715676
SC#2	0.455811	1	0.552455	0.842273
SC#3	0.277506	0.552455	1	0.506862
SC#4	0.715676	0.842273	0.506862	1
# of minor SNVs
	SC#1	SC#2	SC#3	SC#4
SC#1	1	0.862061	0.0405851	0
SC#2	0.862061	1	0.00879242	0
SC#3	0.0405851	0.00879242	1	0
SC#4	0	0	0	1
